# Supplementary material for: Artificial Intelligence Approaches for Geographic Atrophy Segmentation: A Systematic Review and Meta-Analysis
Source: Bioengineering (Basel). 2025 Apr 30;12(5):475. doi: 10.3390/bioengineering12050475 (PMC12108927; doi:10.3390/bioengineering12050475)
Supplement: Supplementary file 1 [file bioengineering-12-00475-s001.zip]

Archive with 1 entries (1 files):
- bioengineering-3595115-supplementary.pdf
